# Supplementary material for: Integrating Foundation Model Features into Graph Neural Network and Fusing Predictions with Standard Fine-Tuned Models for Histology Image Classification
Source: Bioengineering (Basel). 2025 Dec 6;12(12):1332. doi: 10.3390/bioengineering12121332 (PMC12729508; doi:10.3390/bioengineering12121332)
Supplement: Supplementary file 1 [file bioengineering-12-01332-s001.zip]

Archive with 1 entries (1 files):
- bioengineering-3954603-supplementary.pdf
